# Supplementary material for: Social Capital and Self-Perceived Quality of Life-Interrelated Predictors of Mediterranean Diet Adherence in Older Adults
Source: Nutrients. 2021 Sep 3;13(9):3100. doi: 10.3390/nu13093100 (PMC8465589; doi:10.3390/nu13093100)
Supplement: Supplementary file 1 [file nutrients-13-03100-s001.zip]

Archive with 1 entries (1 files):
- nutrients-1316860-supplementary.pdf
